# Supplementary material for: Persistent mosquito fogging can be detrimental to non-target invertebrates in an urban tropical forest
Source: PeerJ. 2020 Oct 1;8:e10033. doi: 10.7717/peerj.10033 (PMC7533057; doi:10.7717/peerj.10033)
Supplement: Supplemental Information 4 — The number of butterflies within 500 m of the sampling site 1-hr pre-fogging and 24 hours post-fogging. [file peerj-08-10033-s004.xlsx]

## Sheet: Sheet1
		Butterfly Observation
		Pre-fog	Post-fog
2019-08-06	Site 1	20	14
2019-08-08	Site 2	10	12
2019-08-13	Site 3	15	4
2019-08-15	Site 4	5	1
2019-08-20	Site 5	7	1
2019-08-22	Site 6	13	5
2019-08-29	Site 7	7	4
2019-09-03	Site 8	14	8
2019-09-05	Site 9	7	2
2019-09-10	Site 10	12	7
