# Supplementary material for: Persistent mosquito fogging can be detrimental to non-target invertebrates in an urban tropical forest
Source: PeerJ. 2020 Oct 1;8:e10033. doi: 10.7717/peerj.10033 (PMC7533057; doi:10.7717/peerj.10033)
Supplement: Supplemental Information 5 — R Studio ver. 3.5.3 using package ‘jagsUI’ and ‘mcmcOutput’. [file peerj-08-10033-s005.zip]

Archive with 2 entries (2 files):
- bf.jags
- BUT.R
