# Supplementary material for: Persistent mosquito fogging can be detrimental to non-target invertebrates in an urban tropical forest
Source: PeerJ. 2020 Oct 1;8:e10033. doi: 10.7717/peerj.10033 (PMC7533057; doi:10.7717/peerj.10033)
Supplement: Supplemental Information 5 — R Studio ver. 3.5.3 using package ‘jagsUI’ and ‘mcmcOutput’. [file peerj-08-10033-s005.zip › bf.jags]

# butterfly model
model{

  for(i in 1:N) {
    C[i] ~ dpois(lambda[i])
    log(lambda[i]) <- b0[site[i]] + b1 * fog[i]
  }
  
  for(i in 1:nsites){
    b0[i] ~ dnorm(mu, tau)
  }
  mu ~ dunif(-5, 5)
  sigma ~ dunif(0,5)
  tau <- 1/sigma^2
  b1 ~ dunif(-5,5)
}
